# Supplementary material for: Reproductive Tract Mucus May Influence the Sex of Offspring in Cattle: Study in Cows That Have Repeatedly Calved Single-Sex Offspring
Source: Vet Sci. 2024 Nov 16;11(11):572. doi: 10.3390/vetsci11110572 (PMC11598928; doi:10.3390/vetsci11110572)
Supplement: Supplementary file 1 [file vetsci-11-00572-s001.zip]

Archive with 1 entries (1 files):
- vetsci-3284170-supplementary.pdf
